# Supplementary material for: Transcriptomic Analysis and Comparative Analysis of Gene Families Related to Environmental Adaptation in Two Grylloblattodea Species: Galloisiana sinensis and Grylloprimevala jilina
Source: Ecol Evol. 2025 Oct 7;15(10):e72260. doi: 10.1002/ece3.72260 (PMC12502051; doi:10.1002/ece3.72260)
Supplement: Supplementary file 4 — Data S16: ece372260‐sup‐0004‐DataS16.xlsx. [file ECE3-15-e72260-s004.xlsx]

## Sheet: Sheet1
FPKM values of Galloisiana sinensis-related genes
#ID	Ab	H	L	T
GsinOR3	10.4067	2.11333	0.393333	3.07667
GsinORco	0.0833333	3.08667	0.623333	0.25
GsinOR1	0	0	0	0
GsinOR23a	0.856667	2.88	0.1	0.79
GsinOR39	0.936667	1.05	0.933333	0.576667
GsinOR23c	0.973333	1.95667	1.57667	1.33667
GsinOR23b	0.186667	0.843333	1.11667	0.403333
#ID	Ab	H	L	T
GsinGR77a	0.45	0.546667	0.26	0.633333
GsinGR49	1.03	0.356667	0.113333	0.433333
GsinGR57	0.716667	0.733333	0.373333	0.5
GsinGR46	0.103333	0.32	0.313333	0.246667
GsinGR39	0	0	0	2.98
GsinGR41	0.633333	0.14	0	0
GsinGR77b	4.93333	2.85333	2.09	2.53333
GsinGR47	0.0766667	0.706667	0.32	0.22
#ID	Ab	H	L	T
GsinIR20a	2.48	76.7733	30.7533	10.1867
GsinIR411a	0	0	0	0
GsinIR252	5.11667	3.39667	2.01	3.97667
GsinIR21	1.65667	1.87333	1.22333	1.43333
GsinNMDAR1	1.01	0.44	0	0.26
GsinIR21a	0.676667	0.736667	2.08667	0.49
GsinIR93a	0	0	0	0
GsinIR126	3.11667	1.01667	0.106667	3.55333
GsinIR20b	0.0966667	0.656667	0.326667	0.0333333
GsinIR569	6.60333	6.79667	4.70667	6.26667
GsinIR7	1.4	0.22	0.0666667	0.14
GsinIR75	1.41333	0.136667	0.04	0.253333
GsinIR411c	2.73667	0.39	0.313333	0.776667
GsinIR411b	0.413333	0.473333	0.936667	0.23
GsinIR8a	0	2.93333	0.42	0
#ID	Ab	H	L	T
GsinOBP12	0	2.08	0.0366667	0
GsinOBP8	2.15	23.99	34.38	3.16
GsinOBP14b	0	80.3267	0.0933333	0
GsinOBP1	0.71	19.31	3.28	0.54
GsinOBP30a	0	159.033	0.11	0
GsinOBP9	0.12	2.06667	132.677	0.0633333
GsinOBP14	0.0466667	19.4333	0.296667	0.0433333
GsinOBP89	4.01	4.48333	6.48333	3.61333
GsinOBP56	0	14.5267	0.723333	0.25
GsinOBP30b	0	1.64	0	0
GsinOBP24	2.82	81.3533	36.5533	3.57333
#ID	Ab	H	L	T
GsinCSP16	0.05	23.5367	13.7367	0.0533333
GsinCSP8	6.61667	26.54	27.1967	15.11
GsinCSP6	158.54	989.287	1011.26	153.193
#ID	Ab	H	L	T
GsinSNMP1b	0	0.923333	0.0666667	0
GsinSNMP1a	0.05	1.54	0.0433333	0.09
GsinSNMP2	4.50333	17.2967	17.8733	16.7533
#ID	Ab	H	L	T
GsinVSX2	0.133333	0.363333	0	0.98
#ID	Ab	H	L	T
Galloisiana sinensis LW	0.193333	15.7233	0.0166667	0.0533333
Galloisiana sinensis UV	0.863333	0.33	0.356667	0
Galloisiana sinensis Rh5	2.14667	7.20667	9.25667	4.9
#ID	Ab	H	L	T
GsinPDE6D	1.81	2.01	1.08667	1.34
#ID	Ab	H	L	T
GsinRBP	2.64	1.45667	1.19667	1.24
#ID	Ab	H	L	T
Gsin TRPC TRINITY_DN14244_c0_g1	0.433333	0.433333	0.0866667	0.283333
Gsin TRPC TRINITY_DN19526_c0_g1	0.616667	0.26	0.1	0.596667
Gsin TRPC TRINITY_DN21455_c0_g1	4.52333	0	0	0
Gsin TRPC TRINITY_DN2470_c4_g2	14.7367	9.06333	0.53	12.37
Gsin TRPC TRINITY_DN26176_c0_g1	0.533333	0.203333	0.45	0.396667
Gsin TRPC TRINITY_DN38426_c0_g1	0.71	0	0	0
Gsin TRPC TRINITY_DN4038_c0_g2	3.3	5.49333	4.35333	2.45667
Gsin TRPC TRINITY_DN4469_c1_g2	1.16667	1.11667	0.586667	0.72
Gsin TRPC TRINITY_DN4677_c0_g1	23.0167	13.35	10.9333	14.3
Gsin TRPC TRINITY_DN7033_c0_g3	0.03	0.346667	0.506667	0.256667
Gsin TRPC TRINITY_DN88_c20_g1	4.62	1.55333	1.21	2.58333
Gsin TRPTγ TRINITY_DN27499_c0_g1	0.79	0.103333	0	0.36
Gsin TRPV TRINITY_DN12933_c0_g1	6.11	4.90333	1.40333	7.21
Gsin TRPV TRINITY_DN15039_c0_g1	4.04333	3.10667	4.62667	4.29667
Gsin TRPV TRINITY_DN21455_c0_g2	1.35	0.123333	0.1	0.0466667
Gsin TRPV TRINITY_DN29949_c1_g1	1.82667	0	0	0.13
Gsin TRPV TRINITY_DN32144_c0_g1	23.6467	22.2433	7.77667	2.08
Gsin TRPV TRINITY_DN39524_c0_g1	1.13333	0	0.7	0
Gsin TRPV TRINITY_DN7033_c0_g1	1.82667	7.62333	3.4	5.01333
#ID	Ab	H	L	T
GsinHSP10.4	0	1.46667	0	0
GsinHSP11.7	0	0	0	0
GsinHSP15.8	109.907	218.203	456.603	310.94
GsinHSP17.3b	0.753333	0.403333	0.05	0.323333
GsinHSP17.3	0.806667	0.176667	0.21	0.193333
GsinHSP17.5	0.79	0.706667	0.0933333	0.85
GsinHSP17.7	0.29	0.183333	0.223333	0.72
GsinHSP18.6	4.47667	5.98333	9.92333	6.56
GsinHSP19.1	10.97	6.26333	4.41	5.72333
GsinHSP56.1	18.6433	19.8633	19.5	16.72
GsinHSP6.2	0	0	0	0
GsinHSP6.7	0	2.64	0	0
GsinHSP61.4	193.687	61.0167	46.2833	82.0133
GsinHSP70.2	0.416667	0.92	0	0.493333
GsinHSP74.2	74.7167	70.89	75.5	49.02
GsinHSP75.2	35.9667	31.2867	32.04	26.67
GsinHSP79.7	23.6733	409.493	650.303	748.823
GsinHSP83.2	0	0	0	0
GsinHSP9.7	93.1567	162.517	277.78	224.767
GsinHSP91.8	13.6633	10.8933	9.78667	10.2633
#ID	Ab	H	L	T
GsinDNAJ1a	10.5	17.6333	19.8233	15.8267
GsinDNAJ1b	0.756667	0.0333333	0.15	0.0966667
GsinDNAJA2	20.29	18.4467	16.1567	15.97
GsinDNAJB12	1.47333	0.553333	0.583333	0.42
GsinDNAJB6	4.72333	5.80333	6.45333	5.05333
GsinDNAJB9	12.7867	13.3933	12.1967	13.98
GsinDNAJC1	22.2433	15.2133	17.6067	36.2367
GsinDNAJC10	2.38333	1.98667	2.31333	1.09667
GsinDNAJC11	19.7533	11.69	9.62667	9.73667
GsinDNAJC13	0.59	0.0966667	0.116667	0.186667
GsinDNAJC13a	1.57	0.673333	0.78	0.703333
GsinDNAJC13b	0.766667	0.18	0.0866667	0.0766667
GsinDNAJC14	2.98	0.96	0.816667	1.13
GsinDNAJC16a	0	0	0	0
GsinDNAJC16b	0.59	0.323333	0.283333	0.306667
GsinDNAJC17	10.7133	8.78	5.36667	7.29333
GsinDNAJC2	2.95	2.46	2.57667	2.93
GsinDNAJC22	3.75	9.76333	4.36667	5.84667
GsinDNAJC24	14.1167	17.6633	14.3967	13.6833
GsinDNAJC28	3.47333	2.90333	2.81333	3.50333
GsinDNAJC3	3.68	2.44667	1.85333	2.32333
GsinDNAJC30	5.22333	9.02333	7.60333	5.32667
GsinDNAJC5	13.74	10.2933	10.9133	10.1067
GsinDNAJC7	25.5133	30.31	33.0133	22.6733
GsinDNAJC9	0.653333	0.503333	0.413333	0.38
GsinDNAJshv	2.37667	1.81333	1.09667	1.31667
#ID	Ab	H	L	T
GsinTret1 TRINITY_DN1173_c0_g1	26.65	6.16	8.07	9.95333
GsinTret1 TRINITY_DN1173_c0_g3	15.77	6.12667	10.24	10.5633
GsinTret1 TRINITY_DN11828_c0_g1	0.136667	0.47	0.18	0.27
GsinTret1 TRINITY_DN1262_c1_g1	4.2	0.88	0.663333	0.823333
GsinTret1 TRINITY_DN1395_c0_g3	1.08667	1.05	0.74	0.79
GsinTret1 TRINITY_DN13995_c0_g2	0.63	0.4	0.24	0.15
GsinTret1 TRINITY_DN16205_c2_g1	0.426667	0.573333	0	0.113333
GsinTret1 TRINITY_DN16682_c0_g1	0.5	0.283333	0.6	0.213333
GsinTret1 TRINITY_DN16695_c0_g1	48.8867	45.56	55.5133	68.2767
GsinTret1 TRINITY_DN1795_c1_g1	38.5533	40.5567	23.6833	25.26
GsinTret1 TRINITY_DN1858_c0_g2	31.97	27.2433	21.42	19.9467
GsinTret1 TRINITY_DN2213_c1_g1	4.95333	3.68333	1.79333	2.55333
GsinTret1 TRINITY_DN2446_c2_g1	3.14333	3.03667	2.22	1.90667
GsinTret1 TRINITY_DN3053_c1_g1	0.296667	1.54	0.306667	0.46
GsinTret1 TRINITY_DN3652_c0_g3	2.38	1.20333	2.81	4.87
GsinTret1 TRINITY_DN5083_c0_g1	0.91	0.323333	0.153333	0.243333
GsinTret1 TRINITY_DN5760_c0_g1	39.21	9.35667	5.40333	17.23
GsinTret1 TRINITY_DN6484_c5_g1	2.02	3.19667	3.03333	3.43667
GsinTret1 TRINITY_DN6516_c0_g1	2.31	1.03667	0.576667	0.64
GsinTret1 TRINITY_DN6568_c0_g1	22.52	17.73	10.7433	14.8067
GsinTret1 TRINITY_DN758_c2_g1	91.5933	112.933	117.97	67.7333
GsinTret1 TRINITY_DN7820_c0_g1	0.856667	0.303333	0.0333333	0.0266667
GsinTret1 TRINITY_DN8201_c1_g1	4.28667	0.38	0.23	1.27
GsinTret1 TRINITY_DN8201_c1_g2	59.7767	13.75	1.03667	24.7867
GsinTret1 TRINITY_DN9083_c0_g1	3.40333	0.496667	0.353333	0.823333
GsinTret1 TRINITY_DN95_c3_g1	16.67	4.07	3.04333	6.03
#ID	Ab	H	L	T
GsinWnt7b	0.44	0.33	0.753333	0.133333
GsinWnt16	1.16	1.41	1.18667	1.11333
GsinWnt6	1.97	1.47667	2.33667	1.38333
